# Supplementary material for: Global transcriptome analysis of Mesorhizobium alhagi CCNWXJ12-2 under salt stress
Source: BMC Microbiol. 2014 Dec 24;14:319. doi: 10.1186/s12866-014-0319-y (PMC4302635; doi:10.1186/s12866-014-0319-y)
Supplement: Additional file 2 — The number of genes in each COG categories. [file 12866_2014_319_MOESM2_ESM.xlsx]

## Sheet: Sheet1
	The number o f all predicted genes	The number of DEGs	The percentage of the the DEGs account for the predicted genes
Translation, ribosomal structure and biogenesis	170	104	0.611765
Cell motility and secretion	24	13	0.541667
Inorganic ion transport and metabolism	168	80	0.47619
Secondary metabolites biosynthesis, transport, and catabolism	109	51	0.46789
Intracellular trafficking and secretion	81	34	0.419753
Posttranslational modification, protein turnover, chaperones	158	63	0.398734
Energy production and conversion	231	92	0.398268
Amino acid transport and metabolism	433	170	0.39261
Carbohydrate transport and metabolism	294	103	0.35034
Function unknown	532	172	0.323308
Lipid metabolism	125	40	0.32
General function prediction only	490	156	0.318367
Transcription	342	104	0.304094
Coenzyme metabolism	163	49	0.300613
Signal transduction mechanisms	193	55	0.284974
Nucleotide transport and metabolism	72	20	0.277778
Cell envelope biogenesis, outer membrane	196	50	0.255102
Defense mechanisms	41	10	0.243902
DNA replication, recombination, and repair	161	39	0.242236
Cell division and chromosome partitioning	36	8	0.222222
Chromatin structure and dynamics	3	0	0
