# Supplementary material for: Global transcriptome analysis of Mesorhizobium alhagi CCNWXJ12-2 under salt stress
Source: BMC Microbiol. 2014 Dec 24;14:319. doi: 10.1186/s12866-014-0319-y (PMC4302635; doi:10.1186/s12866-014-0319-y)
Supplement: Additional file 3 — Overrepresented functional KO terms of down-regulated genes. [file 12866_2014_319_MOESM3_ESM.xlsx]

## Sheet: Sheet1
KO Term	Query itema	Query totalb	Bg itemc	Bg totald	P-value	FDR
Amino Acid Metabolism	15	401	106	1463	0.999385	1
Carbohydrate Metabolism	11	456	106	1463	1	1
Cell Growth and Death	5	47	106	1463	0.118961	0.594804
Energy Metabolism	17	250	106	1463	0.555458	1
Folding, Sorting and Degradation	7	42	106	1463	0.008637	0.064777
Glycan Biosynthesis and Metabolism	3	31	106	1463	0.182087	0.655058
Lipid Metabolism	6	118	106	1463	0.770269	1
Membrane Transport	36	274	106	1463	2.97e-05	0.000445
Metabolism of Cofactors and Vitamins	9	169	106	1463	0.804457	1
Metabolism of Other Amino Acids	7	85	106	1463	0.269449	0.655058
Metabolism of Terpenoids and Polyketides	2	51	106	1463	0.729527	1
Nucleotide Metabolism	5	140	106	1463	0.952898	1
Replication and Repair	7	88	106	1463	0.302345	0.655058
Signal Transduction	8	101	106	1463	0.305694	0.655058
Xenobiotics Biodegradation and Metabolism	6	142	106	1463	0.907429	1
aNumber of down-regulated genes in the KEGG pathway
bTotal number of differentially expressed genes in the KEGG pathway
cTotal number of down-regulated genes
dTotal number of differentially expressed genes
The overrepresented functional KO terms was highlighted in bold font.
