# Supplementary material for: Global transcriptome analysis of Mesorhizobium alhagi CCNWXJ12-2 under salt stress
Source: BMC Microbiol. 2014 Dec 24;14:319. doi: 10.1186/s12866-014-0319-y (PMC4302635; doi:10.1186/s12866-014-0319-y)
Supplement: Additional file 4 — Overrepresented functional KO terms of up-regulated genes. [file 12866_2014_319_MOESM4_ESM.xlsx]

## Sheet: Sheet1
KO Term	Query itema	Query totalb	Bg itemc	Bg totald	P-value	FDR
Amino Acid Metabolism	96	401	336	1463	0.268552	0.577743
Biosynthesis of Other Secondary Metabolites	12	29	336	1463	0.007071	0.047141
Carbohydrate Metabolism	113	456	336	1463	0.119868	0.34248
Cell Growth and Death	2	47	336	1463	0.999549	0.999549
Cell Motility	5	42	336	1463	0.945419	0.999549
Energy Metabolism	69	250	336	1463	0.024447	0.120709
Folding, Sorting and Degradation	3	42	336	1463	0.993716	0.999549
Glycan Biosynthesis and Metabolism	3	31	336	1463	0.949373	0.999549
Lipid Metabolism	35	118	336	1463	0.030177	0.120709
Membrane Transport	45	274	336	1463	0.997802	0.999549
Metabolism of Cofactors and Vitamins	33	169	336	1463	0.849539	0.999549
Metabolism of Other Amino Acids	20	85	336	1463	0.389914	0.708934
Metabolism of Terpenoids and Polyketides	13	51	336	1463	0.266572	0.577743
Nucleotide Metabolism	39	140	336	1463	0.062581	0.208603
Replication and Repair	15	88	336	1463	0.893315	0.999549
Signal Transduction	15	101	336	1463	0.974237	0.999549
Transcription	4	5	336	1463	0.000624	0.006244
Translation	67	84	336	1463	2.61e-31	5.21e-30
Transport and Catabolism	3	12	336	1463	0.288872	0.577743
Xenobiotics Biodegradation and Metabolism	26	142	336	1463	0.902295	0.999549
aNumber of up-regulated genes in the KEGG pathway
bTotal number of differentially expressed genes in the KEGG pathway
cTotal number of up-regulated genes
dTotal number of differentially expressed genes
The overrepresented functional KO terms was highlighted in bold font.
