# Supplementary material for: Global transcriptome analysis of Mesorhizobium alhagi CCNWXJ12-2 under salt stress
Source: BMC Microbiol. 2014 Dec 24;14:319. doi: 10.1186/s12866-014-0319-y (PMC4302635; doi:10.1186/s12866-014-0319-y)
Supplement: Additional file 5 — Representative DEGs involved in cell growth, protein synthesis and energy production. [file 12866_2014_319_MOESM5_ESM.xls]

## Sheet: Sheet1
COG class and GI number	Log2(Fold_change) normalized	Gene	Gene discreption
Amino acid transport and metabolism
359255909	1.245	hisA	phosphoribosylformimino-5-aminoimidazole carboxamide ribotide isomerase
359255913	1.084	hisB	imidazoleglycerol-phosphate dehydratase
359255076	1.804	hisC	histidinol-phosphate aminotransferase
359251082	1.846	hisD	histidinol dehydrogenase
359250977	1.102	hisG	ATP phosphoribosyltransferase
359254521	1.516	leuA	2-isopropylmalate synthase
359255692	1.763	leuB	3-isopropylmalate dehydrogenase
359255668	1.482	leuC	isopropylmalate isomerase large subunit
359255695	1.265	leuD	isopropylmalate isomerase small subunit
359255885	1.506	trpA	tryptophan synthase subunit alpha
359255884	1.271	trpB	tryptophan synthase subunit beta
359252084	1.391	trpC	indole-3-glycerol-phosphate synthase
359252085	1.475	trpD	anthranilate phosphoribosyltransferase
Lipid metabolism
359251589	1.156	accB	acetyl-CoA carboxylase biotin carboxyl carrier protein
359251588	1.12	accC	acetyl-CoA carboxylase, biotin carboxylase subunit
359251746	1.187	mmsB	3-hydroxyisobutyrate dehydrogenase
359253006	1.033	mmsB'	3-hydroxyisobutyrate dehydrogenase
359253942	1.784	fabD	S-malonyltransferase
359253939	1.441	fabF	3-oxoacyl-[acyl-carrier-protein] synthase II
359255035	1.462	fadB	3-hydroxybutyryl-CoA dehydrogenase
359248670	1.267	fadD	long-chain acyl-CoA synthetase
359254832	1.326	fadD'	long-chain acyl-CoA synthetase
Cell envelope biogenesis, outer membrane
359253949	1.394	rfbB	dTDP-glucose 4,6-dehydratase
359250731	1.468	rfbF	glucose-1-phosphate cytidylyltransferase
359254176	1.897	wbpO	UDP-N-acetyl-D-galactosamine dehydrogenase
359251615	1.427	kdsA	2-dehydro-3-deoxyphosphooctonate aldolase
359256099	1.796	kdsB	3-deoxy-manno-octulosonate cytidylyltransferase
Nucleotide transport and metabolism
359254486	3.759	fhs	formate--tetrahydrofolate ligase
359253968	1.159	ndk	nucleoside-diphosphate kinase
359250273	1.509	purD	phosphoribosylamine--glycine ligase
359255926	1.039	cmk	cytidylate kinase
359251814	1.605	pyrH	uridylate kinase
Translation, ribosomal structure and biogenesis
359252122	2.176	rpsI	small subunit ribosomal protein S9
359253946	2.075	rplI	large subunit ribosomal protein L9
359251787	1.644	gatA	aspartyl/glutamyl-tRNA amidotransferase subunit A
359250267	1.214	glyS	glycyl-tRNA synthetase beta chain
359252206	1.871	ileS	isoleucyl-tRNA synthetase
359251534	2.041	serS	seryl-tRNA synthetase
359252063	1.471		elongation factor G
359251813	1.775		elongation factor Ts
359255485	1.405	atpA	F-type H+-transporting ATPase subunit alpha
359250246	1.972	atpB	F-type H+-transporting ATPase subunit a
359254087	2.546	sucC	succinyl-CoA synthetase beta subunit
359254990	1.317	fixA	electron transfer flavoprotein beta subunit
