# Supplementary material for: Global transcriptome analysis of Mesorhizobium alhagi CCNWXJ12-2 under salt stress
Source: BMC Microbiol. 2014 Dec 24;14:319. doi: 10.1186/s12866-014-0319-y (PMC4302635; doi:10.1186/s12866-014-0319-y)
Supplement: Additional file 6 — DEGs involved in protein secretion systems and lytic transglycosylases. [file 12866_2014_319_MOESM6_ESM.xls]

## Sheet: Sheet1
Function and GI number	log2(Fold_change) normalized	Gene	Gene discreption
T3SS1
359250065	1.118		hypothetical protein MAXJ12_29225
359250066	2.597		type II and III secretion system protein RhcC2
359250067	2.53	yscV	Type III secretory pathway, component EscV
359250068	2.574		hypothetical protein MAXJ12_29240
359250069	2.436		hypothetical protein MAXJ12_29245
359250070	2.502		hypothetical protein MAXJ12_29250
359250071	3.357		hypothetical protein MAXJ12_29255
359250073	1.529		type III secretion component
359250075	1.781		type III secretion system translocation protein, RhcQ
359250077	1.106	yscN	type III secretion component, RhcN, ATP synthase
359250078	1.552		type III secretion component, YOP proteins translocation protein L
359250079	1.316		type III secretion component
359250080	1.639	yscJ	type III secretion component, RhcJ protein
359250081	1.684		hypothetical protein MAXJ12_29305
359250082	1.63		type III secretion component, RhcC protein
359250083	1.587		ErfK/YbiS/YcfS/YnhG family protein
T3SS2
359251150	-2.227	yscU	inner membrane protein RhcU
359251151	-1.351	yscT	translocation protein in type III secretion system, hrcT
359251152	-1.441	yscS	hypothetical protein MAXJ12_24277
359251154	-2.71	yscQ	translocation protein in type III secretion system, hrcQ
359251155	-1.592		hypothetical protein MAXJ12_24292
359251157	-1.013	yscL	nodulation protein RhcL
359251160	-2.044		hypothetical protein MAXJ12_24317
T6SS
359249541	-1.066		serine/threonine kinase, partial
359249544	-2.426		type VI secretion system protein ImpG, partial
359249545	-2.608		hypothetical protein MAXJ12_31614
359249546	-2.485		hypothetical protein MAXJ12_31619
359249547	-1.352		hypothetical protein MAXJ12_31624
359249548	-1.27		type VI secretion lipoprotein, vc_a0113 family
359249549	-1.221		type VI secretion protein, vc_a0114 family
359249550	-2.309		type IV / vi secretion system protein, dotu family
359249551	-2.326		type VI secretion protein icmf
359249552	-1.972		hypothetical protein MAXJ12_31649
359249553	-1.873		hypothetical protein MAXJ12_31654
359249554	-1.728		3-oxoacyl-(acyl carrier protein) synthase
359249555	-2.413		hypothetical protein MAXJ12_31664
359249556	-1.142		hypothetical protein MAXJ12_31669
359249557	-1.432		hypothetical protein MAXJ12_31674
359249558	-1.297		hypothetical protein MAXJ12_31679
359249559	-1.516		type VI secretion system vgr family protein
359249560	-1.283		outer membrane autotransporter barrel domain protein
359249561	-2.611		peptidase c14 caspase catalytic subunit p20
359249562	-2.555		type IV / vi secretion system protein, dotu family
359249563	-2.135		type VI secretion protein icmf, partial
T4SS
359250970	-2.292	virB9	conjugal transfer protein TrbG
359249649	-1.295	virB9	conjugal transfer protein TrbG/VirB9/CagX
359249648	-1.019	virB8	VirB8
359249647	-1.392	virB6	TrbL/VirB6 plasmid conjugal transfer protein
359249644	-1.313	virB4	type IV secretion/conjugal transfer ATPase
LTs
359253896	-1.066		lytic transglycosylase
359252475	-6.261		lytic transglycosylase
