# Supplementary material for: Global transcriptome analysis of Mesorhizobium alhagi CCNWXJ12-2 under salt stress
Source: BMC Microbiol. 2014 Dec 24;14:319. doi: 10.1186/s12866-014-0319-y (PMC4302635; doi:10.1186/s12866-014-0319-y)
Supplement: Additional file 7 — Primers used in RT-qPCR. [file 12866_2014_319_MOESM7_ESM.xls]

## Sheet: Sheet1
GI number	Sense primers	Antisense primers
359252964	CTGTTCCGAACCGAAATGG	ATCAATCCGCTCCTGCTGC
359252632	AGCGCCCGATCTACACGTT	TTTGGAGATGTCGCCTTTCA
359249574	GGATGATGGACGACAGCGA	GGGAATACTTTCAGGAGCGG
359252234	TCGAGGTCAAGGAACGCAA	CGGTCTTCTGGTCGGGATT
359255790	ATGGCTGACCAGCTCGCT	ATCCCGTAGGCCTCCTCG
359250756	CGATGCCGTCAATGTCTCC	TGGTTCAATGTCGTTGCTGC
359256447	TCCTGCTGGTCGGGCTTG	GGTCGCGGACGGTATTGC
359251989	AGATCAAGCGCGAATTCC	GACCAAGCAGCGACAGCA
359256067	CACCGAGACACCCGACCTG	GCAATCCTCAGCGACCTTC
359252475	ACGGCAGCATTTGCGACA	GCTTTGAAGGCGGTGGTAGA
359249577	GTCTGGCTGACGGAGTGGAT	CGTAAATAGAAGCGTGCGTTGT
359254159	TTCCCGCTCCACAACACC	GACCTCGCAGCCCCAACC
359250755	GATAATTTCGCTTCGTCG	AGGTCAATCCAAGCACGA
359255162	CTGGGCAACATCGGACAG	CATCACCATCGGATGCTC
