# Supplementary material for: Global transcriptome analysis of Mesorhizobium alhagi CCNWXJ12-2 under salt stress
Source: BMC Microbiol. 2014 Dec 24;14:319. doi: 10.1186/s12866-014-0319-y (PMC4302635; doi:10.1186/s12866-014-0319-y)
Supplement: Additional file 8 — Bacteria strains and plasmids used in this study. [file 12866_2014_319_MOESM8_ESM.xls]

## Sheet: Sheet1
Strain or plasmid	Descriptiona	Source or reference
E. coli strains
DH5α	endA hsdR17 supE44 thi-1 recA1 gyrA relA1 Δ(lacZYA-argF)U169 deoR [Φ80 dlacΔ(lacZ)M15]	Ausubel, F. M. et al., 1992
MM294	supE44λ- rfbD1 spoT thi-1 endA1 hsdR17 pro	Neidhardt, F. C. et al., 1987
M. alhagi strains
XJ12-2	Wild type	Zhou ML et al., 2012
XJ12-2-Y	ΔyadA	This study
XJ12-2-F	Δfhs	This study
XJ12-2-M	ΔmttB	This study
XJ12-2-CY	XJ12-2-Y containg pBBR-Y; Gmr	This study
XJ12-2-CF	XJ12-2-Y containg pBBR-F; Gmr	This study
XJ12-2-CM	XJ12-2-Y containg pBBR-M; Gmr	This study
Plasmids
pRK2013	Broad-host-range helper vector; Tra+ Kmr	Figurski, D. H. et al., 1979
pK18mobsacB	Suicide vector derived from plasmid pK18; Mob+ sacB Kmr	Sambrook, J. et al., 1989
pBBR1MCS-5	Broad-host-range cloning vector; Gmr	Kovach, M. E. et al., 1995
pXJ-1	pK18mobsacB::yadA	This study
pXJ-2	pK18mobsacB::fhs	This study
PXJ-3	pK18mobsacB::mttB	This study
pBBR-Y	pBBR1MCS-5 containg yadA	This study
pBBR-F	pBBR1MCS-5 containg fhs	This study
pBBR-M	pBBR1MCS-5 containg mttB	This study
a Kmr, kanamycin resistance; Gmr, gentamicin resistance
