# Supplementary material for: Global transcriptome analysis of Mesorhizobium alhagi CCNWXJ12-2 under salt stress
Source: BMC Microbiol. 2014 Dec 24;14:319. doi: 10.1186/s12866-014-0319-y (PMC4302635; doi:10.1186/s12866-014-0319-y)
Supplement: Additional file 9 — Primers used in mutant construction. [file 12866_2014_319_MOESM9_ESM.xls]

## Sheet: Sheet1
Primers for mutant construction
Primer name	Nucleotide sequencea	Restriction enzyme
Y-UP-S	CG GAATTC GCACCAATTCGCTC	EcoRI
Y-UP-A	CG GGATCC TTGTCGTCGCCCGT	BamH I
Y-DN-S	CG GGATCC ACCGCACCCGTC	BamH I
Y-DN-A	GC TCTAGA CCACGCCCGCACCTA	XbaI
F-UP-S	G GAATTC GGGTTCTTCGGCATG	EcoRI
F-UP-A	GC TCTAGA GTAGGGCAGGAGGTG	XbaI
F-DN-S	GC TCTAGA TTTTCGACCGATCCGAAC	XbaI
F-DN-A	CCC AAGCTT CCGTCGGCCAGCACG	HindIII
M-UP-S	G GAATTC CGTCACCTCGGCAATCC	EcoRI
M-UP-A	GC TCTAGA CTGGCCGCCTGCATC	XbaI
M-DN-S	GC TCTAGA GCTGAACTCCGCGATC	XbaI
M-DN-A	CCC AAGCTT CGCCGGTCTGAAATC	HindIII
primers for complementation test
Primer name	Nucleotide sequencea	Restriction enzyme
CY-S	CG GGATCC ATGACTGCAGGCATCGAGGGAC	BamH I
CY-A	GC TCTAGA TCAGTTCAGGGTGAAGCTGAG	XbaI
CF-S	CG GGATCC ATGGCCGAAGTAAAATCCGACA	BamH I
CF-A	GC TCTAGA TTAGAACAGCCCTTCGATCTGG	XbaI
CM-S	CG GGATCC ATGTCGAGCGCCGTGGAAAAGC	BamH I
CM-A	GC TCTAGA CTAAGGATCGCGGAGTTCAGCA	XbaI
a restriction sites are shown in talics
